# Supplementary material for: Structural Basis for Long Residence Time c-Src Antagonist: Insights from Molecular Dynamics Simulations
Source: Int J Mol Sci. 2024 Sep 28;25(19):10477. doi: 10.3390/ijms251910477 (PMC11476938; doi:10.3390/ijms251910477)
Supplement: Supplementary file 1 [file ijms-25-10477-s001.zip]

Archive with 1 entries (1 files):
- ijms-3204867-supplementary.pdf
